# Supplementary material for: COVID-19 Alcoholic Cirrhosis and Non-Alcoholic Steatohepatitis Cirrhosis Outcomes among Hospitalized Patients in the United States: Insight from National Inpatient Sample Database
Source: Trop Med Infect Dis. 2022 Dec 7;7(12):421. doi: 10.3390/tropicalmed7120421 (PMC9786037; doi:10.3390/tropicalmed7120421)
Supplement: Supplementary file 1 [file tropicalmed-07-00421-s001.zip]

Archive with 1 entries (1 files):
- tropicalmed-2063089-supplementary.pdf
